# Supplementary material for: Tuning the Surface Properties of Poly(Allylamine Hydrochloride)-Based Multilayer Films
Source: Materials (Basel). 2021 May 1;14(9):2361. doi: 10.3390/ma14092361 (PMC8125107; doi:10.3390/ma14092361)
Supplement: Supplementary file 1 [file materials-14-02361-s001.zip]

Archive with 1 entries (1 files):
- materials-1184651-supplementary.pdf
